# Supplementary material for: Parallel sequencing of extrachromosomal circular DNAs and transcriptomes in single cancer cells
Source: Nat Genet. 2023 May 4;55(5):880–90. doi: 10.1038/s41588-023-01386-y (PMC10181933; doi:10.1038/s41588-023-01386-y)
Supplement: Source Data Fig. 1f — Statistical source data for Fig. 1. [file 41588_2023_1386_MOESM5_ESM.xlsx]

## Sheet: Fig1f
Source Data for Fig1f: Number of reads mapping to Circular DNAs with endonuclease PmeI-site (fraction_endoReads plotted)
unique_id	nreads_mapping_endoCircles	ncircles_with_endoSite	nreads_total	ncircles_total	fraction_endoReads	cell_line	protocol
plate2_A10	1059763	285	2174731	1268	48.7308	CHP-212	+ Exo 1day
plate2_A11	1384142	267	3045813	1118	45.4441	CHP-212	+ Exo 1day
plate2_A2	1577905	333	2836003	1420	55.6383	TR14	+ Exo 1day
plate2_A3	1300393	419	2382157	2115	54.5889	TR14	+ Exo 1day
plate2_A4	8525980	635	14496848	2055	58.8126	TR14	+ Exo 1day
plate2_A5	1186221	303	2134411	1430	55.576	TR14	+ Exo 1day
plate2_A6	3520389	494	6148478	1650	57.2563	TR14	+ Exo 1day
plate2_A7	246317	354	777026	2934	31.7	CHP-212	No digestion
plate2_A8	1335328	253	2632278	948	50.729	CHP-212	+ Exo 1day
plate2_A9	0	0	545686	6	0	CHP-212	+ Exo 1day
plate2_B1	713909	382	1564873	2069	45.6209	TR14	+ Exo 1day
plate2_B10	2316831	4	3720762	10	62.2676	CHP-212	+ Exo 1day
plate2_B11	1935602	423	3188201	2088	60.7114	CHP-212	+ Exo 1day
plate2_B2	312291	230	883460	1542	35.3486	TR14	+ Exo 1day
plate2_B3	1676469	373	2902758	1537	57.7543	TR14	+ Exo 1day
plate2_B4	1906674	368	3461029	1459	55.0898	TR14	+ Exo 1day
plate2_B5	1118027	338	1956889	1920	57.1329	TR14	+ Exo 1day
plate2_B6	15228517	634	23623403	1791	64.4637	TR14	+ Exo 1day
plate2_B7	1424453	217	2667978	949	53.3907	CHP-212	+ Exo 1day
plate2_B8	1866924	6	4247986	60	43.9484	CHP-212	No digestion
plate2_B9	571815	210	1269017	1125	45.0597	CHP-212	+ Exo 1day
plate2_C1	1170041	327	2065572	1577	56.6449	TR14	+ Exo 1day
plate2_C10	3638069	1	4838247	11	75.1939	CHP-212	+ Exo 1day
plate2_C12	971041	294	2160881	1445	44.9373	CHP-212	+ Exo 1day
plate2_C2	1943514	438	3242601	1599	59.9369	TR14	+ Exo 1day
plate2_C3	1672730	298	2835698	1182	58.9883	TR14	+ Exo 1day
plate2_C4	497628	243	1164586	1318	42.73	TR14	+ Exo 1day
plate2_C5	1822118	384	3161074	1708	57.6424	TR14	+ Exo 1day
plate2_C6	3112342	1178	6086499	4868	51.1352	TR14	No digestion
plate2_C7	3729576	379	6515608	1279	57.2406	CHP-212	+ Exo 1day
plate2_C8	5974764	2	5975652	7	99.9851	CHP-212	+ Exo 1day
plate2_C9	192919	344	708741	3489	27.22	CHP-212	No digestion
plate2_D1	2388051	400	4351796	1621	54.8751	TR14	+ Exo 1day
plate2_D10	890645	6	3238123	49	27.505	CHP-212	No digestion
plate2_D11	784132	380	1738028	1837	45.1162	CHP-212	+ Exo 1day
plate2_D12	831115	346	1788210	1723	46.4775	CHP-212	+ Exo 1day
plate2_D2	2312735	248	4275654	965	54.0908	TR14	+ Exo 1day
plate2_D3	1095205	345	2209970	1804	49.5575	TR14	+ Exo 1day
plate2_D4	8	1	834	52	0.959233	TR14	+ Exo 1day
plate2_D5	5209647	94	19235259	621	27.0838	TR14	No digestion
plate2_D6	21748001	574	35834555	1872	60.69	TR14	+ Exo 1day
plate2_D7	0	0	1324	13	0	CHP-212	+ Exo 1day
plate2_D8	2160384	296	4055497	1057	53.2705	CHP-212	+ Exo 1day
plate2_D9	913003	275	2302521	1433	39.6523	CHP-212	+ Exo 1day
plate2_E1	1420817	285	2447910	1120	58.042	TR14	+ Exo 1day
plate2_E10	1293233	268	2647102	1100	48.8547	CHP-212	+ Exo 1day
plate2_E11	1622453	437	3251264	1862	49.9022	CHP-212	No digestion
plate2_E12	1419642	197	3204587	840	44.3003	CHP-212	+ Exo 1day
plate2_E2	2432290	586	4224804	2475	57.5717	TR14	+ Exo 1day
plate2_E3	2117512	396	3649145	1351	58.0276	TR14	+ Exo 1day
plate2_E4	5700688	1631	10561061	5200	53.9784	TR14	No digestion
plate2_E5	598426	207	1314289	989	45.5323	TR14	+ Exo 1day
plate2_E6	861	4	9605	68	8.96408	TR14	+ Exo 1day
plate2_E7	1565066	407	3036953	1613	51.5341	CHP-212	+ Exo 1day
plate2_E8	2305859	419	4414552	1459	52.2331	CHP-212	+ Exo 1day
plate2_E9	1733343	307	2990089	1415	57.9696	CHP-212	+ Exo 1day
plate2_F1	1089372	347	2161887	1639	50.3899	TR14	+ Exo 1day
plate2_F10	965528	288	2219997	1430	43.4923	CHP-212	+ Exo 1day
plate2_F11	644465	375	1456935	2073	44.2343	CHP-212	+ Exo 1day
plate2_F12	2450	1	2912401	99	0.084123	CHP-212	No digestion
plate2_F2	1544270	393	3004320	1598	51.4016	TR14	+ Exo 1day
plate2_F3	143532	37	226055	710	63.4943	TR14	No digestion
plate2_F4	4013457	364	6800768	1253	59.0148	TR14	+ Exo 1day
plate2_F6	1146335	255	1943589	1117	58.9803	TR14	+ Exo 1day
plate2_F7	1257153	237	2207556	1057	56.9477	CHP-212	+ Exo 1day
plate2_F8	1992381	293	3522934	1058	56.5546	CHP-212	+ Exo 1day
plate2_F9	3060053	425	5099264	1615	60.0097	CHP-212	+ Exo 1day
plate2_G1	1599541	270	3075458	1090	52.0098	TR14	+ Exo 1day
plate2_G10	2377027	253	4219993	953	56.3277	CHP-212	+ Exo 1day
plate2_G11	1846830	88	4534941	471	40.7245	CHP-212	+ Exo 1day
plate2_G2	191435	183	483382	2052	39.6033	TR14	No digestion
plate2_G3	2018336	385	3461503	1493	58.3081	TR14	+ Exo 1day
plate2_G4	4746906	393	7872442	1273	60.2978	TR14	+ Exo 1day
plate2_G5	2994826	291	5050783	1014	59.2943	TR14	+ Exo 1day
plate2_G6	2233071	314	3460427	1191	64.5317	TR14	+ Exo 1day
plate2_G7	1934734	337	3540563	1341	54.6448	CHP-212	+ Exo 1day
plate2_G8	1097120	303	2510595	1394	43.6996	CHP-212	+ Exo 1day
plate2_G9	2511713	445	4269342	1633	58.8314	CHP-212	+ Exo 1day
plate2_H1	4309439	22	5824161	87	73.9924	no cell	no cell
plate2_H10	3315838	409	6695026	1493	49.5269	CHP-212	+ Exo 1day
plate2_H11	3885247	156	7112552	605	54.6252	CHP-212	+ Exo 1day
plate2_H2	2212615	376	4234273	1550	52.2549	TR14	+ Exo 1day
plate2_H3	1762440	273	3206088	1102	54.9717	TR14	+ Exo 1day
plate2_H4	7129229	944	14363700	3347	49.6337	TR14	+ Exo 1day
plate2_H5	4959247	341	8640128	1141	57.3978	TR14	+ Exo 1day
plate2_H6	631090	234	1185135	1272	53.2505	TR14	+ Exo 1day
plate2_H7	1996403	278	3720135	1203	53.6648	CHP-212	+ Exo 1day
plate2_H8	2990892	412	5628159	1484	53.1416	CHP-212	+ Exo 1day
plate2_H9	1528899	340	2881508	1408	53.059	CHP-212	+ Exo 1day
plate3_A2	2242649	261	5034818	884	44.5428	TR14	+ Exo 5days
plate3_A3	2070902	235	4118147	809	50.2872	TR14	+ Exo 5days
plate3_A4	2545333	268	4942700	804	51.4968	TR14	+ Exo 5days
plate3_A5	2185540	58	4853268	266	45.0323	TR14	+ Exo 5days
plate3_A6	1257641	263	2578236	1059	48.7791	TR14	+ Exo 5days
plate3_B1	2179926	19	5287186	97	41.2304	TR14	+ Exo 5days
plate3_B2	2723480	250	5425501	855	50.1978	TR14	+ Exo 5days
plate3_B4	2263493	174	4565936	558	49.5735	TR14	+ Exo 5days
plate3_B5	1893250	214	4189699	768	45.1882	TR14	+ Exo 5days
plate3_B6	3679216	53	7591195	185	48.4669	TR14	+ Exo 5days
plate3_C1	0	0	8272429	668	0	TR14	+ Endo
plate3_C2	354915	15	5433567	1253	6.5319	TR14	+ Endo
plate3_C3	41762	4	7183533	915	0.581357	TR14	+ Endo
plate3_C4	45017	3	8869447	1127	0.507551	TR14	+ Endo
plate3_C5	47470	2	6641538	905	0.714744	TR14	+ Endo
plate3_C6	47454	7	5680905	1138	0.835325	TR14	+ Endo
plate3_D1	804583	425	1607628	2465	50.0478	TR14	No digestion
plate3_D2	282162	44	403946	502	69.8514	TR14	No digestion
plate3_D3	313457	286	838791	2159	37.3701	TR14	No digestion
plate3_D4	129808	103	328726	927	39.4882	TR14	No digestion
plate3_D5	968496	313	1590267	2101	60.9015	TR14	No digestion
plate3_D6	279711	51	417198	581	67.0451	TR14	No digestion
plate3_E1	715233	342	1379589	2491	51.8439	TR14	No digestion
plate3_E2	199745	42	319234	588	62.5701	TR14	No digestion
plate3_E3	184172	95	316579	1100	58.1757	TR14	No digestion
plate3_E4	399161	189	695274	1585	57.4106	TR14	No digestion
plate3_E5	501177	427	1273882	2501	39.3425	TR14	No digestion
plate3_E6	188836	86	355679	934	53.0917	TR14	No digestion
plate3_F1	2766386	169	6828358	757	40.5132	TR14	+ Exo 5days
plate3_F2	2280660	344	4636407	1151	49.1902	TR14	+ Exo 5days
plate3_F3	2622111	189	6013672	696	43.6025	TR14	+ Exo 5days
plate3_F4	2193448	231	4804524	781	45.6538	TR14	+ Exo 5days
plate3_F5	2074151	327	4995561	1223	41.5199	TR14	+ Exo 5days
plate3_F6	3107386	207	6559081	741	47.3753	TR14	+ Exo 5days
plate3_G1	2030164	187	5163257	763	39.3194	TR14	+ Exo 5days
plate3_G2	2203040	196	4455566	743	49.4447	TR14	+ Exo 5days
plate3_G3	3011224	193	6737898	700	44.6909	TR14	+ Exo 5days
plate3_G4	6634245	3	7281510	15	91.1108	TR14	+ Exo 5days
plate3_G5	2480016	189	5834560	712	42.5056	TR14	+ Exo 5days
plate3_G6	2974794	228	6541799	799	45.4736	TR14	+ Exo 5days
plate3_H2	3050336	106	6370689	403	47.8808	TR14	+ Exo 5days
plate3_H3	1895584	134	6681461	587	28.3708	TR14	+ Exo 5days
plate3_H4	3714481	128	6912292	529	53.7373	TR14	+ Exo 5days
plate3_H5	3278794	97	7494797	368	43.7476	TR14	+ Exo 5days
plate3_H6	3028342	117	7409101	432	40.8733	TR14	+ Exo 5days
plate5_A1	141954	4	4485079	587	3.16503	CHP-212	+ Endo
plate5_A10	6316089	461	12996245	1539	48.5993	CHP-212	+ Exo 5days
plate5_A11	2194927	245	4467287	870	49.1333	CHP-212	+ Exo 5days
plate5_A12	2484631	185	5381882	653	46.1666	CHP-212	+ Exo 5days
plate5_A2	398943	12	20281475	1473	1.96703	CHP-212	+ Endo
plate5_A3	806784	13	15403739	595	5.23759	CHP-212	+ Endo
plate5_A4	15958	1	4081142	931	0.391018	CHP-212	+ Endo
plate5_A5	216221	11	9710606	536	2.22665	CHP-212	+ Endo
plate5_A6	77241	6	3793245	635	2.03628	CHP-212	+ Endo
plate5_A7	5807247	339	11462711	973	50.6621	CHP-212	+ Exo 5days
plate5_A8	1870727	208	3159480	759	59.21	CHP-212	+ Exo 5days
plate5_A9	1848666	169	3366127	563	54.9197	CHP-212	+ Exo 5days
plate5_B1	2305895	169	4539956	591	50.7911	CHP-212	+ Exo 5days
plate5_B10	11071748	158	19044603	554	58.1359	CHP-212	+ Exo 5days
plate5_B11	2752384	174	5437264	592	50.6208	CHP-212	+ Exo 5days
plate5_B12	7909369	387	15026333	1225	52.6367	CHP-212	+ Exo 5days
plate5_B2	4593912	168	8701820	508	52.7925	CHP-212	+ Exo 5days
plate5_B3	4346930	252	7532061	697	57.7124	CHP-212	+ Exo 5days
plate5_B4	3169619	229	5915357	737	53.5829	CHP-212	+ Exo 5days
plate5_B5	7731605	201	16525071	610	46.7871	CHP-212	+ Exo 5days
plate5_B6	3141983	140	5630938	492	55.7986	CHP-212	+ Exo 5days
plate5_B7	5463314	216	10308363	727	52.9989	CHP-212	+ Exo 5days
plate5_B8	6558618	367	12527936	1154	52.3519	CHP-212	+ Exo 5days
plate5_B9	1851009	168	3803032	579	48.6719	CHP-212	+ Exo 5days
plate5_C1	5091013	119	9408582	446	54.1103	CHP-212	+ Exo 5days
plate5_C10	2604451	256	5485356	942	47.4801	CHP-212	+ Exo 5days
plate5_C11	1990956	223	3674307	708	54.1859	CHP-212	+ Exo 5days
plate5_C12	5990994	538	11966235	1939	50.0658	CHP-212	+ Exo 5days
plate5_C2	8248070	244	15675972	795	52.616	CHP-212	+ Exo 5days
plate5_C3	4802428	223	8436793	708	56.9224	CHP-212	+ Exo 5days
plate5_C4	998604	172	2109639	625	47.3353	CHP-212	+ Exo 5days
plate5_C5	2710215	143	5311365	482	51.0267	CHP-212	+ Exo 5days
plate5_C6	1725244	140	3343240	459	51.604	CHP-212	+ Exo 5days
plate5_C7	3137398	276	5705356	920	54.9904	CHP-212	+ Exo 5days
plate5_C8	1738283	254	3553280	973	48.9205	CHP-212	+ Exo 5days
plate5_C9	1319339	153	3414567	643	38.6385	CHP-212	+ Exo 5days
plate5_D1	492796	360	1102788	3122	44.6864	CHP-212	No digestion
plate5_D10	357826	295	857824	2819	41.7132	CHP-212	No digestion
plate5_D11	356618	198	702000	2164	50.8003	CHP-212	No digestion
plate5_D12	96570	207	397242	2185	24.3101	CHP-212	No digestion
plate5_D2	321620	256	757225	2492	42.4735	CHP-212	No digestion
plate5_D3	302146	206	673244	1701	44.8791	CHP-212	No digestion
plate5_D4	174081	68	292948	1120	59.4239	CHP-212	No digestion
plate5_D5	1209619	545	2405617	3322	50.2831	CHP-212	No digestion
plate5_D6	16596	52	98582	894	16.8347	CHP-212	No digestion
plate5_D7	312233	199	663075	2231	47.0886	CHP-212	No digestion
plate5_D8	132350	256	599712	2770	22.0689	CHP-212	No digestion
plate5_D9	65620	129	269990	1738	24.3046	CHP-212	No digestion
plate5_E1	2137539	222	4244852	777	50.356	CHP-212	+ Exo 5days
plate5_E10	2067368	185	3971554	657	52.0544	CHP-212	+ Exo 5days
plate5_E11	2242518	236	4397737	832	50.9925	CHP-212	+ Exo 5days
plate5_E12	1754851	176	3398690	687	51.6332	CHP-212	+ Exo 5days
plate5_E2	2471409	241	4804739	843	51.4369	CHP-212	+ Exo 5days
plate5_E3	4077993	259	7068299	765	57.6941	CHP-212	+ Exo 5days
plate5_E4	2626807	185	5158491	616	50.922	CHP-212	+ Exo 5days
plate5_E5	7404664	278	13194264	847	56.1203	CHP-212	+ Exo 5days
plate5_E6	2388852	190	4618006	667	51.7291	CHP-212	+ Exo 5days
plate5_E7	4080757	211	7765635	731	52.5489	CHP-212	+ Exo 5days
plate5_E8	1455943	190	2980531	686	48.8484	CHP-212	+ Exo 5days
plate5_E9	1850583	147	3111083	502	59.4836	CHP-212	+ Exo 5days
plate5_F1	2620827	151	4538488	599	57.7467	CHP-212	+ Exo 5days
plate5_F10	10219896	334	17466973	1014	58.5098	CHP-212	+ Exo 5days
plate5_F11	2653559	292	5187679	997	51.1512	CHP-212	+ Exo 5days
plate5_F12	1643187	151	3759434	589	43.7084	CHP-212	+ Exo 5days
plate5_F2	5463577	216	9777232	674	55.8806	CHP-212	+ Exo 5days
plate5_F3	2586659	148	5071723	575	51.0016	CHP-212	+ Exo 5days
plate5_F4	3742590	234	6189439	758	60.4674	CHP-212	+ Exo 5days
plate5_F5	3080304	191	6377048	655	48.303	CHP-212	+ Exo 5days
plate5_F6	2405638	174	4326420	593	55.6034	CHP-212	+ Exo 5days
plate5_F7	2939007	233	5733959	769	51.2562	CHP-212	+ Exo 5days
plate5_F8	2055523	169	4189455	579	49.0642	CHP-212	+ Exo 5days
plate5_F9	3604506	156	6816717	563	52.8774	CHP-212	+ Exo 5days
plate5_G1	1752360	106	3395023	357	51.6156	CHP-212	+ Exo 5days
plate5_G10	3205845	184	5760702	600	55.6502	CHP-212	+ Exo 5days
plate5_G11	16579813	264	25001420	784	66.3155	CHP-212	+ Exo 5days
plate5_G12	4506522	238	9105737	768	49.491	CHP-212	+ Exo 5days
plate5_G2	2004851	128	3370933	451	59.4747	CHP-212	+ Exo 5days
plate5_G3	2542347	190	5210148	633	48.7961	CHP-212	+ Exo 5days
plate5_G4	2378965	183	4953327	720	48.0276	CHP-212	+ Exo 5days
plate5_G5	3382198	143	5764100	468	58.6769	CHP-212	+ Exo 5days
plate5_G6	2667773	130	4721194	445	56.5063	CHP-212	+ Exo 5days
plate5_G7	5144295	346	10338494	1133	49.7586	CHP-212	+ Exo 5days
plate5_G8	0	0	19	1	0	CHP-212	+ Exo 5days
plate5_G9	2373221	143	4397958	503	53.9619	CHP-212	+ Exo 5days
plate5_H1	241154	17	2135796	63	11.2911	no cell	no cell
plate5_H10	2809791	123	5176725	419	54.2774	CHP-212	+ Exo 5days
plate5_H11	7018968	182	14951704	602	46.9443	CHP-212	+ Exo 5days
plate5_H12	47225	27	104499	208	45.1918	CHP-212	+ Exo 5days
plate5_H2	2468983	188	5176208	680	47.6987	CHP-212	+ Exo 5days
plate5_H3	1716064	193	3761459	670	45.6223	CHP-212	+ Exo 5days
plate5_H4	1871776	131	3938267	496	47.5279	CHP-212	+ Exo 5days
plate5_H5	3132711	135	5797097	452	54.0393	CHP-212	+ Exo 5days
plate5_H6	3228065	149	7399025	571	43.6282	CHP-212	+ Exo 5days
plate5_H7	11148235	198	19555330	631	57.0087	CHP-212	+ Exo 5days
plate5_H8	2753971	178	5494983	675	50.1179	CHP-212	+ Exo 5days
plate5_H9	2765363	128	4666616	458	59.2584	CHP-212	+ Exo 5days
plate6_A1	0	0	5971469	451	0	CHP-212	+ Endo
plate6_A10	1531058	136	4545855	558	33.6803	CHP-212	+ Exo 5days
plate6_A11	2408142	215	5499941	774	43.7849	CHP-212	+ Exo 5days
plate6_A12	2111849	211	5155468	811	40.9633	CHP-212	+ Exo 5days
plate6_A2	2022	1	6737318	490	0.0300119	CHP-212	+ Endo
plate6_A3	54076	2	5254008	512	1.02923	CHP-212	+ Endo
plate6_A4	10073	1	6568562	572	0.153352	CHP-212	+ Endo
plate6_A5	21480	2	8057029	579	0.2666	CHP-212	+ Endo
plate6_A6	5143	1	9190423	595	0.0559604	CHP-212	+ Endo
plate6_A7	3487895	181	6715640	659	51.9369	CHP-212	+ Exo 5days
plate6_A8	4575004	210	9251470	773	49.4516	CHP-212	+ Exo 5days
plate6_A9	3519598	182	7337833	686	47.9651	CHP-212	+ Exo 5days
plate6_B1	3571616	166	7090699	585	50.3704	CHP-212	+ Exo 5days
plate6_B10	3182858	268	5182206	844	61.419	CHP-212	+ Exo 5days
plate6_B11	3940234	223	7215890	812	54.605	CHP-212	+ Exo 5days
plate6_B12	4502991	230	8896257	822	50.6167	CHP-212	+ Exo 5days
plate6_B2	2690461	218	5596916	745	48.0704	CHP-212	+ Exo 5days
plate6_B3	2125510	229	4339802	873	48.9771	CHP-212	+ Exo 5days
plate6_B4	2933432	150	5099842	509	57.5201	CHP-212	+ Exo 5days
plate6_B5	4018011	230	7851728	758	51.1736	CHP-212	+ Exo 5days
plate6_B6	5278512	267	10237462	921	51.5607	CHP-212	+ Exo 5days
plate6_B7	4476031	354	8769315	1099	51.042	CHP-212	+ Exo 5days
plate6_B8	3862166	265	6970160	853	55.41	CHP-212	+ Exo 5days
plate6_B9	3263903	206	5977645	655	54.6018	CHP-212	+ Exo 5days
plate6_C1	4310374	215	7788453	723	55.3431	CHP-212	+ Exo 5days
plate6_C10	1408986	148	3270954	642	43.0757	CHP-212	+ Exo 5days
plate6_C11	1441684	210	2770619	837	52.0347	CHP-212	+ Exo 5days
plate6_C12	4622868	143	9730705	525	47.508	CHP-212	+ Exo 5days
plate6_C2	3109215	170	5658606	569	54.9467	CHP-212	+ Exo 5days
plate6_C3	2663505	235	5635627	809	47.2619	CHP-212	+ Exo 5days
plate6_C4	2122297	233	4696194	930	45.1919	CHP-212	+ Exo 5days
plate6_C5	2585397	207	6182333	678	41.8191	CHP-212	+ Exo 5days
plate6_C6	5612933	298	11269323	966	49.8072	CHP-212	+ Exo 5days
plate6_C7	7971584	401	15133836	1298	52.6739	CHP-212	+ Exo 5days
plate6_C8	2378833	207	5431837	715	43.7943	CHP-212	+ Exo 5days
plate6_C9	1838920	183	3666004	685	50.1614	CHP-212	+ Exo 5days
plate6_D1	256313	278	692919	2764	36.9903	CHP-212	No digestion
plate6_D10	1934719	1264	5567890	6294	34.7478	CHP-212	No digestion
plate6_D11	81301	223	469436	3009	17.3189	CHP-212	No digestion
plate6_D12	588347	462	1523737	3569	38.6121	CHP-212	No digestion
plate6_D2	262311	337	821169	3357	31.9436	CHP-212	No digestion
plate6_D3	173359	172	453221	2035	38.2504	CHP-212	No digestion
plate6_D4	327686	310	815934	2970	40.1608	CHP-212	No digestion
plate6_D5	585669	537	1593369	4159	36.7566	CHP-212	No digestion
plate6_D6	448303	624	1717016	4696	26.1094	CHP-212	No digestion
plate6_D7	570470	701	1997741	4344	28.5558	CHP-212	No digestion
plate6_D8	812001	819	2565011	5378	31.6568	CHP-212	No digestion
plate6_D9	436779	247	862411	2586	50.6463	CHP-212	No digestion
plate6_E1	4329472	191	10009009	744	43.2558	CHP-212	+ Exo 5days
plate6_E10	1856933	201	3659082	638	50.7486	CHP-212	+ Exo 5days
plate6_E11	1760257	168	4381170	658	40.1778	CHP-212	+ Exo 5days
plate6_E12	2904484	143	7772476	607	37.3688	CHP-212	+ Exo 5days
plate6_E2	2728084	225	6596413	821	41.3571	CHP-212	+ Exo 5days
plate6_E3	1799925	196	3589986	791	50.1374	CHP-212	+ Exo 5days
plate6_E4	2444443	180	4926538	650	49.6179	CHP-212	+ Exo 5days
plate6_E5	2340463	178	4991022	680	46.8935	CHP-212	+ Exo 5days
plate6_E6	6398468	240	15602946	1024	41.0081	CHP-212	+ Exo 5days
plate6_E7	3855032	275	8244623	1033	46.7581	CHP-212	+ Exo 5days
plate6_E8	5351986	267	8820291	948	60.6781	CHP-212	+ Exo 5days
plate6_E9	6373639	329	12097215	1106	52.6868	CHP-212	+ Exo 5days
plate6_F1	3434927	113	9043439	465	37.9825	CHP-212	+ Exo 5days
plate6_F10	1239377	239	2667648	1033	46.4595	CHP-212	+ Exo 5days
plate6_F11	1352216	160	3674820	735	36.7968	CHP-212	+ Exo 5days
plate6_F12	2431168	241	5334570	900	45.5738	CHP-212	+ Exo 5days
plate6_F2	1589562	166	3493736	687	45.4975	CHP-212	+ Exo 5days
plate6_F3	1100123	165	3419231	640	32.1746	CHP-212	+ Exo 5days
plate6_F4	1419095	224	3344401	900	42.432	CHP-212	+ Exo 5days
plate6_F5	4202211	272	7702209	943	54.5585	CHP-212	+ Exo 5days
plate6_F6	6256287	561	11974607	1854	52.2463	CHP-212	+ Exo 5days
plate6_F7	3081552	259	6520693	982	47.258	CHP-212	+ Exo 5days
plate6_F8	3516086	311	7569284	1024	46.452	CHP-212	+ Exo 5days
plate6_F9	1953779	309	3834083	1280	50.9582	CHP-212	+ Exo 5days
plate6_G1	3019838	150	6381353	534	47.3228	CHP-212	+ Exo 5days
plate6_G10	1564247	159	3162889	676	49.4563	CHP-212	+ Exo 5days
plate6_G11	1447448	244	3221216	928	44.9348	CHP-212	+ Exo 5days
plate6_G12	2326704	154	5256216	599	44.2658	CHP-212	+ Exo 5days
plate6_G2	1433473	136	3655343	556	39.2158	CHP-212	+ Exo 5days
plate6_G3	2064032	209	4081982	711	50.5645	CHP-212	+ Exo 5days
plate6_G4	2669696	230	5477673	873	48.7378	CHP-212	+ Exo 5days
plate6_G5	3286274	177	6942805	702	47.3335	CHP-212	+ Exo 5days
plate6_G6	5059282	282	11768883	993	42.9886	CHP-212	+ Exo 5days
plate6_G7	16515572	329	28758863	1078	57.4278	CHP-212	+ Exo 5days
plate6_G8	3286713	144	7150639	650	45.9639	CHP-212	+ Exo 5days
plate6_G9	2415715	251	4300010	872	56.1793	CHP-212	+ Exo 5days
plate6_H1	410976	4	435380	13	94.3948	no cell	no cell
plate6_H10	2847186	144	5760973	516	49.422	CHP-212	+ Exo 5days
plate6_H11	1563035	157	5158471	668	30.3004	CHP-212	+ Exo 5days
plate6_H12	151859	2	207171	7	73.3013	CHP-212	+ Exo 5days
plate6_H2	2125627	131	5141483	524	41.3427	CHP-212	+ Exo 5days
plate6_H3	1461261	157	3493915	649	41.823	CHP-212	+ Exo 5days
plate6_H4	3018834	225	6416040	824	47.0514	CHP-212	+ Exo 5days
plate6_H5	4495755	194	8988836	665	50.0149	CHP-212	+ Exo 5days
plate6_H6	7953822	407	15639907	1357	50.8559	CHP-212	+ Exo 5days
plate6_H7	4221746	358	8164885	1320	51.7061	CHP-212	+ Exo 5days
plate6_H8	3704875	167	6938788	632	53.3937	CHP-212	+ Exo 5days
plate6_H9	2324815	185	4724614	685	49.2065	CHP-212	+ Exo 5days
plate2_C11	0	0	0	0	0	CHP-212	+ Exo 1day
plate2_F5	0	0	0	0	0	TR14	+ Exo 1day
plate2_G12	0	0	0	0	0	no cell	no cell
plate2_H12	0	0	0	0	0	no cell	no cell
plate3_B3	0	0	0	0	0	TR14	+ Exo 5days
plate3_H1	0	0	0	0	0	no cell	no cell
plate3_H12	0	0	0	0	0	no cell	no cell
