# Supplementary material for: Parallel sequencing of extrachromosomal circular DNAs and transcriptomes in single cancer cells
Source: Nat Genet. 2023 May 4;55(5):880–90. doi: 10.1038/s41588-023-01386-y (PMC10181933; doi:10.1038/s41588-023-01386-y)
Supplement: Source Data Fig. 4e — Statistical source data for Fig. 4. [file 41588_2023_1386_MOESM6_ESM.xlsx]

## Sheet: Fig4b
Source Data for Fig4b: Co-cocurrence of ecDNAs in TR14 cells (0: absence , 1: presence)
	CDK4	MYCN	MDM2
plate3_A2	1	1	1
plate3_A3	1	1	1
plate3_A4	1	1	1
plate3_A5	1	1	1
plate3_A6	1	1	1
plate3_B1	0	0	1
plate3_B2	1	1	1
plate3_B4	1	1	1
plate3_B5	1	1	1
plate3_B6	0	1	1
plate3_F1	1	1	1
plate3_F2	1	1	1
plate3_F3	1	1	1
plate3_F4	1	1	1
plate3_F5	1	1	1
plate3_F6	1	1	1
plate3_G1	1	1	1
plate3_G2	1	1	1
plate3_G3	1	1	1
plate3_G6	1	1	1
plate3_H2	1	1	1
plate3_H3	1	1	1
plate3_H4	0	1	1
plate3_H5	1	1	1
plate3_H6	0	1	1

## Sheet: Fig4e
Source Data for Fig4e: RNA counts and Circle-seq counts on ecDNA regions in CHP-212 cells
	Sample	ecDNA amplicon	Circle-seq read counts	RNAseq read counts
1	A10_plate5	21	5789.96	2411.28
2	A11_plate5	21	4199.13	1930.41
3	A12_plate5	21	35163.7	3547.88
4	A6_plate5	21	8368.36	4567.62
5	A7_plate5	21	10051.9	5913.97
6	A8_plate5	21	80627.3	19195.8
7	A8_plate6	21	26375.5	13053.8
8	A9_plate5	21	8308.34	1542.74
9	A9_plate6	21	13208.8	7512.54
10	B1_plate5	21	1773.72	4352.74
11	B10_plate5	21	45490.1	24730.8
12	B10_plate6	21	33068.3	13190.9
13	B11_plate5	21	11439.1	2729.77
14	B11_plate6	21	9415.22	4589.95
15	B12_plate5	21	5221.18	2365.39
16	B12_plate6	21	13409.6	4246.09
17	B2_plate5	21	12324.4	2426.21
18	B2_plate6	21	7248.91	3929.23
19	B3_plate5	21	16614.8	7963.3
20	B3_plate6	21	16699.9	4802.75
21	B4_plate5	21	4595.58	1723.69
22	B4_plate6	21	51817.2	21404.7
23	B5_plate5	21	15751.5	2775.04
24	B5_plate6	21	18250.2	2361.44
25	B6_plate5	21	17489.1	13676.9
26	B6_plate6	21	6367.99	1897.72
27	B7_plate5	21	57687.8	16573.1
28	B7_plate6	21	33520.1	19469.3
29	B8_plate5	21	2878.55	1010.05
30	B8_plate6	21	56920	17855.5
31	B9_plate5	21	7821.78	4017.36
32	B9_plate6	21	20372.2	13529.1
33	C1_plate5	21	2808.44	5577.51
34	C1_plate6	21	3913.55	1666.82
35	C10_plate5	21	9455.27	6238.45
36	C10_plate6	21	8718.61	5923.16
37	C11_plate5	21	24104.3	6886.61
38	C11_plate6	21	8728.44	4134.14
39	C12_plate5	21	5757.05	4331.53
40	C2_plate5	21	48447.2	17619.9
41	C2_plate6	21	25800.9	8035.74
42	C3_plate5	21	51743.2	22297.2
43	C3_plate6	21	19169.2	13302.3
44	C4_plate5	21	18617.2	10438.4
45	C4_plate6	21	11184.3	6650.75
46	C5_plate5	21	34532.3	17936.1
47	C5_plate6	21	9519.51	8662.18
48	C6_plate5	21	30463.7	10146.1
49	C6_plate6	21	782.878	2043.26
50	C7_plate5	21	24711.9	4256.93
51	C7_plate6	21	49921.3	19525
52	C8_plate5	21	8206.96	3796.39
53	C8_plate6	21	14301	9198.65
54	C9_plate5	21	27946.3	8863.53
55	C9_plate6	21	49960.5	11624.1
56	D1_plate5	21	35939.7	11502.4
57	D1_plate6	21	24330	7738.21
58	D10_plate5	21	27315.1	6532.64
59	D10_plate6	21	17175.8	4750.64
60	D11_plate5	21	37728.4	14365.2
61	D11_plate6	21	10391.6	3053.57
62	D12_plate5	21	13912	6921.69
63	D12_plate6	21	39203.2	12385.9
64	D2_plate5	21	30323	10920.2
65	D2_plate6	21	20368.2	5835.84
66	D3_plate5	21	17109.8	3898.03
67	D3_plate6	21	26094.5	8107.36
68	D4_plate5	21	35560.1	19212
69	D4_plate6	21	32378.1	8969.76
70	D5_plate5	21	44886.4	13096.5
71	D5_plate6	21	26830.6	8875.58
72	D6_plate5	21	9259.26	3421.35
73	D6_plate6	21	8861.24	1710.85
74	D7_plate5	21	28520.6	5483.3
75	D7_plate6	21	6604.52	1573.8
76	D8_plate5	21	11114.8	2218.57
77	D8_plate6	21	12963.2	3287.09
78	D9_plate5	21	15208.9	4899.08
79	D9_plate6	21	58741.5	17737.8
80	E1_plate5	21	36138.6	10082.2
81	E1_plate6	21	35210.5	11498.2
82	E10_plate5	21	7840.86	3799.29
83	E10_plate6	21	15477.1	7154.6
84	E11_plate5	21	24948.1	15699
85	E11_plate6	21	29647.1	8772.67
86	E12_plate5	21	63707.1	15766.7
87	E12_plate6	21	2874.46	5898.66
88	E2_plate5	21	6173.8	3429.39
89	E2_plate6	21	36230.6	14782
90	E3_plate5	21	5541.96	11529.1
91	E3_plate6	21	14464.4	6680.73
92	E4_plate5	21	20849.8	9233.78
93	E4_plate6	21	88784.2	42851.4
94	E5_plate5	21	25334.8	17352.5
95	E5_plate6	21	2730.96	3957.95
96	E6_plate5	21	15223.4	2670.42
97	E6_plate6	21	48073.5	12881.5
98	E7_plate5	21	12961.2	7097.85
99	E7_plate6	21	9503.17	4239.3
100	E8_plate5	21	11501.7	3994.91
101	E8_plate6	21	116505	22208
102	E9_plate5	21	74530.6	42875.7
103	E9_plate6	21	7445.38	4875.36
104	F1_plate5	21	24170.9	12898.2
105	F1_plate6	21	4072.71	4274.4
106	F10_plate6	21	57615.5	18598.8
107	F11_plate5	21	40889.2	19966.3
108	F11_plate6	21	35956.9	11005.9
109	F12_plate5	21	10710.3	7404.59
110	F12_plate6	21	13642.6	13577.8
111	F2_plate5	21	6719.55	2204.41
112	F2_plate6	21	18409.2	7782.66
113	F3_plate5	21	9922.16	7713.44
114	F3_plate6	21	5545.09	4854.3
115	F4_plate5	21	27131.7	8973.22
116	F4_plate6	21	9441.97	5949.89
117	F5_plate5	21	31741	12576.1
118	F5_plate6	21	11467	11330
119	F6_plate5	21	2094.8	2607.48
120	F6_plate6	21	59399.1	17775.6
121	F7_plate5	21	23345.4	5421.14
122	F7_plate6	21	3732.49	3829.47
123	F8_plate5	21	2478.08	5396.87
124	F8_plate6	21	27818.4	14454.9
125	F9_plate5	21	31466	8046.56
126	F9_plate6	21	18537.3	4693.24
127	G1_plate5	21	26908.2	12598.6
128	G10_plate5	21	31772.4	5967.94
129	G10_plate6	21	12080.1	17587
130	G11_plate5	21	154107	55356.6
131	G11_plate6	21	71935.8	33637.6
132	G12_plate5	21	19503.4	6651.16
133	G2_plate5	21	4945.32	7098.32
134	G2_plate6	21	28610.5	12215.3
135	G3_plate5	21	54589.3	16525
136	G3_plate6	21	37393.3	16668.1
137	G4_plate5	21	16769.8	7493.78
138	G4_plate6	21	10237.8	7376.68
139	G5_plate5	21	8408.19	6426.61
140	G5_plate6	21	42697.8	20864.2
141	G6_plate5	21	31112.6	12086
142	G6_plate6	21	23483.2	12178.8
143	G7_plate5	21	12616.4	12598.2
144	G7_plate6	21	23987.7	3255.57
145	G8_plate6	21	21059.7	3307.57
146	G9_plate5	21	6632.75	5082.13
147	G9_plate6	21	131534	38707.3
148	H10_plate5	21	23547.2	23712.3
149	H11_plate5	21	13939	3930.49
150	H2_plate5	21	21500	11568.9
151	H3_plate5	21	7543.62	4749.44
152	H3_plate6	21	54511.6	24356.4
153	H4_plate5	21	4597.01	4514.64
154	H4_plate6	21	69988.6	27608.7
155	H5_plate5	21	10492.9	8651.74
156	H5_plate6	21	35264.1	12974.6
157	H6_plate5	21	29880.1	8255.43
158	H6_plate6	21	32097.3	16484.2
159	H7_plate5	21	2617.96	5719.64
160	H8_plate5	21	9931.67	5070.37
161	H8_plate6	21	3872.26	5587.19
162	H9_plate5	21	16240.7	6650.43

## Sheet: Fig4f-h
Source Data for Fig4f-h: RNA counts and Circle-seq counts on ecDNA regions in TR14 cells
	Sample	ecDNA amplicon	Circle-seq read counts	RNAseq read counts
1	plate3_A2	cdk4	18273	12019.9
2	plate3_A3	cdk4	8547.21	8590.17
3	plate3_A4	cdk4	29035.8	6264.78
4	plate3_A5	cdk4	12335.7	5917.05
5	plate3_A6	cdk4	27804.6	4725.51
6	plate3_B2	cdk4	33848.9	10882.1
7	plate3_B4	cdk4	18854.4	8448.44
8	plate3_B5	cdk4	2471.63	2361.2
9	plate3_B6	cdk4	18679	4401.84
10	plate3_F1	cdk4	13148.5	5761.72
11	plate3_F2	cdk4	13087.3	5694.25
12	plate3_F3	cdk4	18804.7	8110.49
13	plate3_F4	cdk4	9304.81	5799.9
14	plate3_F5	cdk4	12791.8	7751.74
15	plate3_F6	cdk4	1567.52	2089.06
16	plate3_G1	cdk4	20613.7	10314.3
17	plate3_G2	cdk4	5896.96	2577.64
18	plate3_G3	cdk4	2291.42	2973.9
19	plate3_G5	cdk4	5328.7	6418.57
20	plate3_G6	cdk4	22535.7	3249.56
21	plate3_H2	cdk4	2400.3	4372.14
22	plate3_H3	cdk4	13839.8	5991.3
23	plate3_H4	cdk4	21844.6	4891.69
24	plate3_H5	cdk4	3222.38	1960.99
25	plate3_H6	cdk4	334.959	4017.42
26	plate3_A2	mdm2	22600.9	25124.5
27	plate3_A3	mdm2	2703.77	8821.16
28	plate3_A4	mdm2	14477.3	40817
29	plate3_A5	mdm2	23333.6	34293.8
30	plate3_A6	mdm2	14647	21265.3
31	plate3_B2	mdm2	22518.5	21646.4
32	plate3_B4	mdm2	13300.5	21818.9
33	plate3_B5	mdm2	40663.4	22706.9
34	plate3_B6	mdm2	8535.38	5870.55
35	plate3_F1	mdm2	1687.39	14875.3
36	plate3_F2	mdm2	6097.42	12383.3
37	plate3_F3	mdm2	8094.81	8699.92
38	plate3_F4	mdm2	2657	14500.9
39	plate3_F5	mdm2	3341.83	13818.9
40	plate3_F6	mdm2	18197.1	15354.7
41	plate3_G1	mdm2	35003.7	30540.5
42	plate3_G2	mdm2	7863.16	13091.5
43	plate3_G3	mdm2	4111.25	10945.2
44	plate3_G5.	mdm2	5957.48	22352.8
45	plate3_G6.	mdm2	3129.46	4579.76
46	plate3_H2	mdm2	12950.8	37595.1
47	plate3_H3	mdm2	15442.4	15414.2
48	plate3_H4	mdm2	19700.8	29639.1
49	plate3_H5	mdm2	7592.25	8545.76
50	plate3_H6	mdm2	40821.8	29200.1
51	plate3_A2	mycn	27495.6	5143.61
52	plate3_A3	mycn	17160.3	3500.31
53	plate3_A4	mycn	39871.3	8318.48
54	plate3_A5	mycn	44935.2	27603.8
55	plate3_A6	mycn	66993.5	13594.2
56	plate3_B2	mycn	85506.2	10390.7
57	plate3_B4	mycn	35264.1	8513.5
58	plate3_B5	mycn	6276.77	2514.14
59	plate3_B6	mycn	39843.2	1869.05
60	plate3_F1	mycn	36851	4762.57
61	plate3_F2	mycn	30927.3	3966.78
62	plate3_F3	mycn	27998.9	16991.8
63	plate3_F4	mycn	26866	11899.2
64	plate3_F5	mycn	32860.4	5347.48
65	plate3_F6	mycn	2293.26	1508.16
66	plate3_G1	mycn	50419.3	18664
67	plate3_G2	mycn	17528.7	5677.8
68	plate3_G3	mycn	15484.1	4802.38
69	plate3_G5	mycn	25131.1	3459.95
70	plate3_G6	mycn	24527.9	8060.51
71	plate3_H2	mycn	7741.32	2069.67
72	plate3_H3	mycn	36170.9	2372.77
73	plate3_H4	mycn	50012.4	6968.24
74	plate3_H5	mycn	4811.06	1903.84
75	plate3_H6	mycn	442.424	177.844
