# Supplementary material for: Parallel sequencing of extrachromosomal circular DNAs and transcriptomes in single cancer cells
Source: Nat Genet. 2023 May 4;55(5):880–90. doi: 10.1038/s41588-023-01386-y (PMC10181933; doi:10.1038/s41588-023-01386-y)
Supplement: Source Data Fig. 4f-h — Statistical source data for Fig. 5. [file 41588_2023_1386_MOESM7_ESM.xlsx]

## Sheet:  Figure 5b
Source Data for 5b: ratio of very small circles and cell cycle phase
	unique_id	cell_line	cell_phase	total_numberCircles	ratio_verySmallcircles
1	plate3_F6	TR14	G1	741	0.0391363
2	plate3_A2	TR14	G1	884	0.0373303
3	plate3_G3	TR14	G1	700	0.0185714
4	plate3_F2	TR14	G2M	1151	0.0590791
5	plate3_G2	TR14	G1	743	0.0619112
6	plate3_H4	TR14	G1	529	0.0775047
7	plate3_F3	TR14	G1	696	0.0545977
8	plate3_A6	TR14	G2M	1059	0.10576
9	plate3_H3	TR14	S	587	0.0630324
10	plate3_H2	TR14	G1	403	0.0794045
11	plate3_F5	TR14	G2M	1223	0.0596893
12	plate3_F4	TR14	G2M	781	0.0550576
13	plate3_G6	TR14	G1	799	0.0500626
14	plate3_B5	TR14	S	768	0.0611979
15	plate3_B4	TR14	S	558	0.078853
16	plate3_H6	TR14	G1	432	0.0555556
17	plate3_G1	TR14	G1	763	0.0589777
18	plate3_B6	TR14	S	185	0.113514
19	plate3_F1	TR14	S	757	0.0594452
20	plate3_A3	TR14	G1	809	0.0580964
21	plate5_F4	CHP-212	G1	758	0.0751979
22	plate5_G2	CHP-212	G2M	451	0.0931264
23	plate5_G11	CHP-212	G1	784	0.0382653
24	plate5_F3	CHP-212	G1	575	0.0886957
25	plate5_F1	CHP-212	S	600	0.103333
26	plate5_E2	CHP-212	G1	843	0.0794781
27	plate5_F6	CHP-212	G1	594	0.0993266
28	plate5_C7	CHP-212	G1	920	0.0967391
29	plate5_E1	CHP-212	G1	777	0.0900901
30	plate5_C5	CHP-212	G1	482	0.060166
31	plate5_B2	CHP-212	S	508	0.0590551
32	plate5_E11	CHP-212	G1	832	0.115385
33	plate5_E6	CHP-212	G2M	667	0.0674663
34	plate5_F2	CHP-212	G2M	674	0.0341246
35	plate5_C4	CHP-212	G1	625	0.1488
36	plate5_H5	CHP-212	G1	452	0.050885
37	plate5_F7	CHP-212	G1	769	0.0611183
38	plate5_C10	CHP-212	G1	942	0.0647558
39	plate5_A10	CHP-212	G1	1539	0.0389864
40	plate5_E5	CHP-212	G1	848	0.0400943
41	plate5_A9	CHP-212	S	563	0.0959147
42	plate5_C11	CHP-212	G2M	708	0.0748588
43	plate5_H6	CHP-212	S	572	0.041958
44	plate5_F8	CHP-212	G1	580	0.0862069
45	plate5_G1	CHP-212	G1	357	0.106443
46	plate5_A11	CHP-212	S	871	0.0746269
47	plate5_G5	CHP-212	S	468	0.0555556
48	plate5_A12	CHP-212	G1	654	0.0672783
49	plate5_B9	CHP-212	S	579	0.0949914
50	plate5_E12	CHP-212	G1	687	0.116448
51	plate5_E8	CHP-212	G1	686	0.118076
52	plate5_G4	CHP-212	G1	720	0.0708333
53	plate5_F10	CHP-212	G1	1014	0.0581854
54	plate5_B6	CHP-212	G1	492	0.0894309
55	plate5_H7	CHP-212	G1	631	0.0285261
56	plate5_E7	CHP-212	G1	731	0.0615595
57	plate5_C6	CHP-212	G1	459	0.08061
58	plate5_B10	CHP-212	G2M	554	0.0523466
59	plate5_B8	CHP-212	G1	1154	0.0311958
60	plate5_H9	CHP-212	S	458	0.0829694
61	plate5_C3	CHP-212	G1	708	0.059322
62	plate5_F9	CHP-212	G1	563	0.0639432
63	plate5_G3	CHP-212	G2M	635	0.0393701
64	plate5_C12	CHP-212	G1	1939	0.0391955
65	plate5_C2	CHP-212	G1	795	0.0503145
66	plate5_H10	CHP-212	G1	420	0.0738095
67	plate5_B5	CHP-212	G1	610	0.057377
68	plate5_G6	CHP-212	G1	445	0.0808989
69	plate5_E10	CHP-212	G2M	657	0.0928463
70	plate5_G7	CHP-212	G1	1133	0.059135
71	plate5_A8	CHP-212	G1	759	0.11726
72	plate5_B11	CHP-212	S	592	0.0608108
73	plate5_H8	CHP-212	G1	675	0.0977778
74	plate5_B3	CHP-212	G1	698	0.0974212
75	plate5_C9	CHP-212	G1	644	0.10559
76	plate5_E9	CHP-212	G1	502	0.0956175
77	plate5_F11	CHP-212	G2M	997	0.0682046
78	plate5_G10	CHP-212	G1	600	0.0616667
79	plate5_G9	CHP-212	G1	503	0.0994036
80	plate5_H4	CHP-212	G1	497	0.0905433
81	plate5_E4	CHP-212	G1	616	0.0811688
82	plate5_H3	CHP-212	G1	670	0.0835821
83	plate5_F12	CHP-212	G1	589	0.103565
84	plate5_F5	CHP-212	G1	655	0.0549618
85	plate5_H2	CHP-212	G1	680	75
86	plate5_G12	CHP-212	G2M	768	0.0481771
87	plate5_C1	CHP-212	G1	446	0.073991
88	plate5_H11	CHP-212	G1	602	0.0448505
89	plate5_E3	CHP-212	G1	765	0.0509804
90	plate5_C8	CHP-212	S	973	0.125385
91	plate6_B3	CHP-212	S	873	0.101947
92	plate6_G7	CHP-212	G1	1079	0.0695088
93	plate6_C7	CHP-212	G1	1298	0.0346687
94	plate6_C9	CHP-212	G1	685	0.115328
95	plate6_F2	CHP-212	S	687	0.077147
96	plate6_G8	CHP-212	G1	651	0.0599078
97	plate6_E11	CHP-212	G2M	658	0.0607903
98	plate6_C6	CHP-212	G1	966	0.0486542
99	plate6_G6	CHP-212	G1	993	0.0523666
100	plate6_E12	CHP-212	G1	608	0.0444079
101	plate6_F6	CHP-212	G2M	1854	0.0275081
102	plate6_F9	CHP-212	G2M	1280	0.11875
103	plate6_H5	CHP-212	G1	666	0.048048
104	plate6_F10	CHP-212	G1	1033	0.121975
105	plate6_G5	CHP-212	G2M	702	0.0527066
106	plate6_A8	CHP-212	G1	774	0.0529716
107	plate6_H4	CHP-212	G1	824	0.0461165
108	plate6_G2	CHP-212	G1	556	0.0845324
109	plate6_B7	CHP-212	G1	1100	0.0409091
110	plate6_G4	CHP-212	G1	874	0.0686499
111	plate6_G3	CHP-212	G1	712	0.0744382
112	plate6_E2	CHP-212	G1	822	0.053528
113	plate6_C1	CHP-212	G2M	723	0.0677732
114	plate6_C10	CHP-212	G2M	643	0.0746501
115	plate6_E6	CHP-212	G2M	1024	0.0400391
116	plate6_E4	CHP-212	G1	650	0.0861538
117	plate6_C3	CHP-212	S	809	0.0543881
118	plate6_F11	CHP-212	G1	735	0.0993197
119	plate6_E8	CHP-212	G1	948	0.0537975
120	plate6_F1	CHP-212	G1	465	0.0387097
121	plate6_F5	CHP-212	G1	943	0.0487805
122	plate6_F8	CHP-212	S	1024	0.0458984
123	plate6_F7	CHP-212	G1	982	0.0570265
124	plate6_E9	CHP-212	G1	1106	0.0361664
125	plate6_A9	CHP-212	S	686	0.0510204
126	plate6_C4	CHP-212	S	930	0.108602
127	plate6_C8	CHP-212	G1	715	0.0671329
128	plate6_F4	CHP-212	G1	900	0.0922222
129	plate6_E7	CHP-212	S	1033	0.0580833
130	plate6_E1	CHP-212	G1	744	0.0416667
131	plate6_H3	CHP-212	G1	649	0.0770416
132	plate6_F3	CHP-212	G2M	640	0.065625
133	plate6_H8	CHP-212	G1	632	0.0901899
134	plate6_E5	CHP-212	G1	680	0.0588235
135	plate6_B2	CHP-212	G1	745	0.0657718
136	plate6_F12	CHP-212	G1	900	0.0677778
137	plate6_E3	CHP-212	G2M	791	0.0897598
138	plate6_H6	CHP-212	G1	1358	0.0272459
139	plate6_B8	CHP-212	G2M	853	0.0410317
140	plate6_E10	CHP-212	G1	638	0.0924765
141	plate6_C11	CHP-212	G1	837	0.13859
142	plate6_G9	CHP-212	G2M	872	0.0928899
143	plate6_G11	CHP-212	G2M	928	0.0883621
144	plate6_C5	CHP-212	G1	678	0.0486726
145	plate6_B4	CHP-212	G1	509	0.0746562
146	plate6_C2	CHP-212	G1	569	0.0579965
147	plate6_B9	CHP-212	G2M	655	0.0610687
148	plate6_B11	CHP-212	G2M	813	0.0885609
149	plate6_G10	CHP-212	G1	676	0.102071
